# Supplementary material for: Integrated analysis of mRNA and miRNA expression in response to interleukin-6 in hepatocytes
Source: Data Brief. 2015 Jun 10;4:226–8. doi: 10.1016/j.dib.2015.05.023 (PMC4510544; doi:10.1016/j.dib.2015.05.023)
Supplement: Supplementary file 1 — Supplementary data [file mmc1.zip]

Archive with 25 entries (24 files):
- Supplementary Figure 1.tiff
- __MACOSX/
- __MACOSX/._Supplementary Figure 1.tiff
- Supplementary Figure 2.tiff
- __MACOSX/._Supplementary Figure 2.tiff
- Supplementary Figure 3.tiff
- __MACOSX/._Supplementary Figure 3.tiff
- Supplementary Figure 4.tiff
- __MACOSX/._Supplementary Figure 4.tiff
- Supplementary Figure 5.tiff
- __MACOSX/._Supplementary Figure 5.tiff
- Supplementary Figure 6.tiff
- __MACOSX/._Supplementary Figure 6.tiff
- Supplementary Table 1.docx
- __MACOSX/._Supplementary Table 1.docx
- Supplementary Table 2.docx
- __MACOSX/._Supplementary Table 2.docx
- Supplementary Table 3.docx
- __MACOSX/._Supplementary Table 3.docx
- Supplementary Table 4.docx
- __MACOSX/._Supplementary Table 4.docx
- Supplementary Table 5.docx
- __MACOSX/._Supplementary Table 5.docx
- Supplementary Table 6.docx
- __MACOSX/._Supplementary Table 6.docx
